# Supplementary material for: Addressing Complex Social Problems Using the Lens of Family Violence: Valuable Learning from the First Year of an Interdisciplinary Community of Practice
Source: Int J Environ Res Public Health. 2023 Feb 16;20(4):3501. doi: 10.3390/ijerph20043501 (PMC9967701; doi:10.3390/ijerph20043501)
Supplement: Supplementary file 1 [file ijerph-20-03501-s001.zip]

Archive with 1 entries (1 files):
- ijerph-2189374-supplementary.pdf
